# Supplementary material for: Metabolism-Associated Gene Signatures for FDG Avidity on PET/CT and Prognostic Validation in Hepatocellular Carcinoma
Source: Front Oncol. 2022 Jan 31;12:845900. doi: 10.3389/fonc.2022.845900 (PMC8841806; doi:10.3389/fonc.2022.845900)
Supplement: Supplementary Table 1 — Results of correlation analysis between expression of metabolism-associated genes and tumor FDG uptake in HCC. [file Table_1.xlsx]

## Sheet: Sheet1
Supplementary Table 1. Results of correlation analysis between expression of metabolism-associated genes and tumor FDG uptake in HCC
Positive correlation
Gene	correlation coefficient	p-value
EGLN3	0.615872	1.6267e-07
ERO1L	0.558351	3.55803e-06
HK2	0.534766	1.07486e-05
IL4I1	0.528135	1.44523e-05
PKM2	0.521859	1.90185e-05
HS6ST2	0.517543	2.28997e-05
LDHB	0.498055	5.13631e-05
IGFBP3	0.468119	0.000162124
ZNF292	0.454819	0.000261375
CENPA	0.447983	0.00033161
ADORA2B	0.419002	0.000862077
TPBG	0.41715	0.000913749
QSOX1	0.377598	0.00293665
ALDOA	0.376162	0.0030558
GPD2	0.37504	0.00315184
G6PD	0.372341	0.00339393
TFF3	0.363824	0.00426959
GLCE	0.360607	0.00464899
FUT8	0.359962	0.00472857
TGFA	0.358444	0.00492051
SLC16A3	0.354367	0.00547045
PFKFB4	0.348809	0.00630681
CACNA1H	0.346906	0.00661799
ENO2	0.342253	0.00743567
GPC4	0.341183	0.00763589
PDK3	0.326812	0.0108149
SMS	0.322441	0.0119852
B3GAT1	0.320415	0.0125637
SPAG4	0.319408	0.0128603
PFKFB3	0.315488	0.0140721
KIF20A	0.311343	0.0154591
CDK1	0.300603	0.0196096
GAPDH	0.298991	0.0203078
CASP6	0.295	0.0221276
ISG20	0.293581	0.0228071
PGD	0.289267	0.024982
BLVRA	0.285089	0.0272531
CEL	0.283992	0.0278771
CHST4	0.280905	0.0296982
VCAN	0.268298	0.0382022
HIF1A	0.257542	0.0469669
DEPDC1	0.255985	0.0483622
ENO1	0.251252	0.0528142
GNPDA1	0.249876	0.0541689
STC2	0.247129	0.0569584
PHKA2	0.245568	0.0585951
HPGD	0.240056	0.06468
LGALS1	0.239017	0.0658812
KIF2A	0.233997	0.0719434
B3GNT3	0.232197	0.0742224
GAL3ST1	0.232188	0.0742338
APEX1	0.229239	0.0780907
B4GALT4	0.221642	0.0887635
DSC2	0.21578	0.0977555
MARCH1	0.211075	0.105472
EFNA3	0.204615	0.116824
PAM	0.203271	0.1193
FKBP4	0.192325	0.140971
ME2	0.190815	0.144178
PGK1	0.188658	0.148853
SAP30	0.188105	0.150068
AGRN	0.187024	0.152467
GALE	0.185969	0.154838
NDST3	0.185667	0.155521
CXCR4	0.183927	0.159499
ADSL	0.181986	0.164027
PSMC4	0.180478	0.167607
AURKA	0.179734	0.169397
STMN1	0.178681	0.171949
PLOD2	0.177167	0.175673
HK3	0.176386	0.177615
FMO1	0.172307	0.188014
TPI1	0.171105	0.19116
BMPR1B	0.170701	0.192225
SLC2A1	0.170347	0.193164
IER3	0.16497	0.207806
H2AFZ	0.163133	0.212984
BPNT1	0.160345	0.221012
PYGB	0.158504	0.226432
MIOX	0.154574	0.238301
ACSL4	0.146733	0.263247
CHST2	0.143816	0.272959
RRAGD	0.140488	0.284331
PDK1	0.13936	0.288252
CHST12	0.138807	0.290188
SETD8	0.136483	0.29842
RBCK1	0.135925	0.300418
HS2ST1	0.133339	0.309795
HIF1AN	0.132559	0.312658
ME1	0.132276	0.313699
RPE	0.129349	0.324621
TKTL1	0.127673	0.330985
LDHC	0.125618	0.33889
CHST1	0.124024	0.345105
ACSS1	0.122466	0.351247
SDC3	0.121305	0.355866
NASP	0.120341	0.359728
VNN1	0.11998	0.36118
EXT2	0.117724	0.370346
MGLL	0.114095	0.385381
HK1	0.110059	0.402521
NBN	0.110016	0.402708
CD44	0.102398	0.436251
CD4	0.0994875	0.449472
BIK	0.09904	0.451524
TSTA3	0.0975833	0.458239
CITED2	0.0945955	0.472181
CPOX	0.0894873	0.496536
KDELR3	0.0877381	0.505023
HMMR	0.0873403	0.506964
PGAM2	0.0841677	0.522575
LTC4S	0.0838985	0.52391
PFKM	0.080971	0.538544
DDIT4	0.07931	0.546935
ALDOC	0.0766797	0.56035
CBR3	0.0759746	0.563972
PPP2R1A	0.0723739	0.582639
FBP2	0.0715261	0.587074
CCDC58	0.0704143	0.592914
PGAM1	0.0687732	0.601582
METAP1	0.0676788	0.607392
SOX9	0.0661105	0.615761
PFKP	0.0654832	0.619122
RDH11	0.0628847	0.633128
GAPDHS	0.0613722	0.64134
ARPP19	0.0592971	0.652676
HSPH1	0.0577409	0.661229
XYLT2	0.057479	0.662673
GPI	0.0572437	0.663971
PLOD1	0.0567729	0.666571
PPIA	0.0564574	0.668316
MIF	0.0558996	0.671406
VEGFA	0.0548857	0.677034
HOMER1	0.0543737	0.679883
SRD5A3	0.0535979	0.684209
SLC2A3	0.0533141	0.685794
ERP29	0.0530699	0.687159
MET	0.052094	0.692623
BPGM	0.05169	0.694889
ABCB6	0.0430014	0.744249
IDI1	0.0428106	0.745346
CD1D	0.0417626	0.751377
GYS1	0.0406542	0.757771
B4GALT2	0.0395003	0.764445
ANKZF1	0.0381541	0.772253
CS	0.0375765	0.77561
OSTC	0.0307488	0.815588
UBE2L6	0.0286102	0.828212
ACO2	0.028126	0.831076
PGLS	0.0271834	0.836658
GPC3	0.0262741	0.84205
PDPR	0.0261542	0.842762
TXN	0.0258594	0.844512
PTPRG	0.0251932	0.84847
BID	0.0226687	0.863501
CA2	0.0214452	0.870803
TKT	0.0208364	0.874441
ELF3	0.0195217	0.882305
EXT1	0.0182896	0.889685
ACOT8	0.0160722	0.902991
AK4	0.0156234	0.905688
VLDLR	0.0155028	0.906413
DLD	0.0152333	0.908032
PGAM4	0.0129046	0.922044
COPB2	0.0117523	0.928986
DCN	0.010702	0.935318
ALDH3B1	0.0104826	0.936642
PSME1	0.0096272	0.941802
PGM2	0.00813483	0.950812
NOL3	0.00679899	0.958881
TALDO1	0.00648851	0.960758
ALDH1A3	0.00519361	0.968585
CPT1A	0.00182714	0.988945
MDH1	0.000502286	0.996961
Negative correlation
Genes	correlation coefficient	p-value
ADH4	-0.607013	2.7229e-07
ADH6	-0.584852	9.24439e-07
HSD17B4	-0.570788	1.91815e-06
SLC2A2	-0.531697	1.23365e-05
MARC2	-0.520226	2.0409e-05
ALDH2	-0.515129	2.53772e-05
ANG	-0.5057	3.76329e-05
GRHPR	-0.504837	3.89926e-05
ECI2	-0.499816	4.78448e-05
EHHADH	-0.490613	6.90415e-05
ACSL5	-0.486815	8.00819e-05
RBKS	-0.480668	0.000101437
GYS2	-0.478648	0.000109525
ADH1B	-0.468733	0.000158513
EPHX1	-0.467107	0.000168242
ALDH1A1	-0.466262	0.000173507
LDHD	-0.464053	0.000187999
GCDH	-0.459131	0.000224357
MAOA	-0.458936	0.000225923
ALDOB	-0.457795	0.000235277
ALDH7A1	-0.454255	0.000266605
PCK2	-0.448405	0.000326811
ALDH3A2	-0.447083	0.000342036
GALK1	-0.443422	0.000387599
PC	-0.432569	0.000557036
ADH1A	-0.425174	0.000708331
ADH1C	-0.424167	0.000731596
BCKDHB	-0.423978	0.000736035
PCK1	-0.4181	0.000886907
ACO1	-0.416772	0.000924651
PFKFB1	-0.411908	0.00107552
RDH16	-0.405388	0.0013125
HMGCS2	-0.387052	0.00225017
ALDH1B1	-0.385995	0.00231906
CYP4A22	-0.383166	0.00251279
CYB5A	-0.379984	0.00274778
FABP1	-0.378098	0.00289619
ECHS1	-0.377323	0.00295917
CYP4A11	-0.375549	0.0031079
CD36	-0.374169	0.00322823
MLYCD	-0.370472	0.00357114
ACOX1	-0.368858	0.00373072
SDC1	-0.365959	0.00403319
SLC37A4	-0.3632	0.00434103
CBR1	-0.359992	0.00472482
MARCH2	-0.358506	0.00491251
ETFDH	-0.35722	0.00508026
ANGPTL4	-0.354193	0.00549514
G6PC	-0.352339	0.00576362
ACAA2	-0.350899	0.00598004
ALG1	-0.337461	0.00836888
GPD1	-0.335206	0.00884214
PKP2	-0.332492	0.00944274
CPT2	-0.332464	0.00944896
ACADM	-0.33178	0.00960592
GOT2	-0.331359	0.00970363
YAP1	-0.331277	0.00972269
ECI1	-0.327509	0.0106377
GLUL	-0.322369	0.0120053
ALAD	-0.32123	0.0123283
HIBCH	-0.319146	0.0129384
CTH	-0.318507	0.0131304
ACSL1	-0.315904	0.0139392
PGM1	-0.310932	0.0156029
SLC25A13	-0.309022	0.0162859
SOD1	-0.305689	0.017539
ACSM3	-0.302646	0.0187539
FBP1	-0.300785	0.0195319
SLC25A10	-0.296741	0.0213174
PMM2	-0.293842	0.0226806
GCLC	-0.29346	0.0228656
DECR1	-0.292129	0.0235204
HAO2	-0.291198	0.0239876
ACADL	-0.289522	0.0248487
HSDL2	-0.288348	0.0254672
PKLR	-0.287714	0.0258068
IDH3A	-0.282284	0.0288731
PYGL	-0.27546	0.0331537
PDK4	-0.274742	0.0336328
ALDH3A1	-0.270918	0.0362859
PPARA	-0.265115	0.0406417
PDK2	-0.264353	0.0412446
HSD17B10	-0.261993	0.0431589
B3GAT3	-0.2607	0.0442381
B4GALT7	-0.258079	0.0464934
MDH2	-0.257928	0.0466263
H6PD	-0.256833	0.0475983
HADH	-0.253314	0.0508355
RETSAT	-0.250965	0.0530948
ACADVL	-0.250461	0.0535893
ACOT2	-0.250287	0.053762
CA4	-0.249747	0.0542975
BPHL	-0.240731	0.0639084
CRAT	-0.23967	0.0651236
AQP7	-0.236606	0.0687399
ACAA1	-0.235769	0.0697544
G0S2	-0.234001	0.0719383
HMGCL	-0.233211	0.0729311
PCBD1	-0.231467	0.0751629
PPP2CB	-0.224452	0.0846896
ALDH9A1	-0.218841	0.0929761
FH	-0.216271	0.0969752
REEP6	-0.212526	0.103044
SLC22A5	-0.211832	0.1042
RARS	-0.207334	0.111937
SDHA	-0.206413	0.113575
HSD17B11	-0.203785	0.118348
SUCLG2	-0.203289	0.119266
MCEE	-0.201934	0.121801
D2HGDH	-0.196637	0.132106
DHCR24	-0.194377	0.136698
ELOVL5	-0.193776	0.137938
IL13RA1	-0.189028	0.148044
UGP2	-0.187379	0.151676
GNE	-0.185799	0.155221
SLC2A4	-0.184356	0.158512
GABARAPL1	-0.184095	0.159113
SERINC1	-0.180361	0.167889
CAPN5	-0.17126	0.190751
AK3	-0.168717	0.19752
HADHB	-0.168623	0.197776
GUSB	-0.166947	0.202332
CYP1A1	-0.161291	0.218265
PPP2R1B	-0.160896	0.219411
MARC1	-0.159647	0.223056
MERTK	-0.159397	0.223793
ADIPOR2	-0.159331	0.223985
GOT1	-0.1579	0.228229
AKR1A1	-0.157521	0.229362
GLRX	-0.156123	0.233572
ACSS2	-0.153766	0.240796
LHPP	-0.150816	0.250048
GSTZ1	-0.150642	0.250602
ODC1	-0.146558	0.263824
PPP2CA	-0.14617	0.265104
ADH7	-0.143317	0.274646
MXI1	-0.141125	0.28213
ADH5	-0.140213	0.285284
INMT	-0.139	0.289514
CRYZ	-0.13712	0.296148
S100A10	-0.133939	0.307599
NSDHL	-0.133209	0.310268
STAT3	-0.133028	0.310934
UGDH	-0.132194	0.314002
PRPS1	-0.130542	0.320142
LHX9	-0.130305	0.321028
MPI	-0.130283	0.321111
NCAPH2	-0.129107	0.325537
NDUFV3	-0.128456	0.328001
FABP2	-0.126415	0.335809
B4GALT1	-0.124919	0.341608
SDC2	-0.124021	0.345116
GALM	-0.123804	0.345967
PPP2R5D	-0.120838	0.357732
TDO2	-0.120191	0.360331
ACADS	-0.116941	0.37356
IRS2	-0.115935	0.377712
AADAT	-0.114073	0.385473
NANP	-0.113611	0.387415
PRDX6	-0.112923	0.390312
RPIA	-0.109667	0.404208
PRPS2	-0.107794	0.412331
P4HA1	-0.106818	0.416603
RAP1GDS1	-0.10523	0.423603
SUCLA2	-0.105124	0.424075
TGFBI	-0.104518	0.426762
ENO3	-0.100748	0.44372
AOC3	-0.0965615	0.462982
UROS	-0.0961169	0.465054
OGDH	-0.0957106	0.466951
YWHAH	-0.093586	0.476943
DLST	-0.0921298	0.483856
GMPPA	-0.0918003	0.485428
SDHC	-0.0906794	0.490795
LDHA	-0.0871659	0.507816
HSP90AA1	-0.084165	0.522588
IDH1	-0.0808463	0.539172
SDHD	-0.0770815	0.55829
GPC1	-0.0755421	0.566199
DLAT	-0.073717	0.575643
PGM3	-0.0732928	0.577849
ACAT2	-0.0680305	0.605522
HMGCS1	-0.0672216	0.609827
AGL	-0.0671455	0.610233
CLDN9	-0.0625065	0.635177
PDHA1	-0.0619237	0.63834
ECH1	-0.0590804	0.653864
HAX1	-0.0565199	0.667971
GALK2	-0.0562007	0.669737
EGFR	-0.0531231	0.686861
COL5A1	-0.0527821	0.688768
ECD	-0.0510967	0.698222
IDH3B	-0.0498867	0.705038
CLDN3	-0.0485614	0.712531
TP53INP2	-0.0478803	0.716392
CLN6	-0.0476351	0.717783
PDHB	-0.0453604	0.730736
UROD	-0.0435692	0.74099
P4HA2	-0.0426316	0.746375
GCK	-0.0404213	0.759117
AUH	-0.0395196	0.764333
IDH3G	-0.0375374	0.775838
SLC35A3	-0.0362397	0.783395
PDP2	-0.0343721	0.794307
STC1	-0.0341736	0.79547
DERA	-0.0319383	0.808586
CHPF2	-0.0317257	0.809836
IDUA	-0.0312358	0.812719
B3GALT6	-0.0289746	0.826057
POLR3K	-0.0282141	0.830554
PFKL	-0.0281295	0.831055
PAXIP1	-0.0278053	0.832974
HDLBP	-0.0261632	0.842708
GFPT1	-0.0259903	0.843735
HSPA5	-0.0237066	0.857315
NTHL1	-0.0227153	0.863223
GMPPB	-0.0224998	0.864508
HSD17B7	-0.0222059	0.866262
MED24	-0.0219596	0.867732
FAM162A	-0.021943	0.867831
FASN	-0.0199624	0.879668
PTS	-0.0193696	0.883216
TPST1	-0.0152498	0.907933
HCCS	-0.011379	0.931236
SUCLG1	-0.0113	0.931712
CIDEA	-0.010019	0.939438
NT5E	-0.00800112	0.951619
COG2	-0.00686954	0.958455
CHPF	-0.00574048	0.965279
IDH2	-0.000896285	0.994577
